# Supplementary material for: Comparison of In Vitro Approaches to Assess the Antibacterial Effects of Nanomaterials
Source: J Funct Biomater. 2022 Nov 19;13(4):255. doi: 10.3390/jfb13040255 (PMC9703965; doi:10.3390/jfb13040255)
Supplement: Supplementary file 1 [file jfb-13-00255-s001.zip]

Archive with 1 entries (1 files):
- jfb-1999960-supplementary.pdf
